# Supplementary material for: Major chromosome 5H haplotype switch structures the European two-rowed spring barley germplasm of the past 190 years
Source: Theor Appl Genet. 2023 Jul 21;136(8):174. doi: 10.1007/s00122-023-04418-7 (PMC10361897; doi:10.1007/s00122-023-04418-7)
Supplement: Supplementary file 1 — Online Resource 1 List of cultivars in the European two-rowed spring barley panel including country of origin, release year, chromosome 5H haplotype and cluster membership at k=2 and k=3 [file 122_2023_4418_MOESM1_ESM.xlsx]

## Sheet: Sheet1
Major chromosome 5H haplotype switch structures the European two-rowed spring barley germplasm of the past 190 years
Ronja Wonneberger1*+, Miriam Schreiber2*†, Allison Haaning3*‡, Gary J. Muehlbauer3$, Robbie Waugh2,4,5$, Nils Stein1,6$^
1Leibniz Institute of Plant Genetics and Crop Plant Research (IPK), OT Gatersleben, Corrensstrasse 3, D-06466 Stadt Seeland, Germany; 2 Division of Plant Sciences, University of Dundee, James Hutton Institute, Invergowrie, Dundee, DD2 5DA, Scotland, 3 Department of Agronomy and Plant Genetics, University of Minnesota, 1991 Upper Buford Circle, 542 Borlaug Hall, St. Paul, MN 55108, USA, 4 Cell and…
^Corresponding author: stein@ipk-gatersleben.de
Theoretical and Applied Genetics
Online Resource 1 List of cultivars in the European two-rowed spring barley panel including country of origin, release year, chromosome 5H haplotype and cluster membership at k=2 and k=3
Line	Country	Year	5H haplotype	Cluster at k=2	Cluster at k=3	Range
Aapo	Finland	1975	Haplotype 1	1	1	1970-1979
Abacus	UK	1974	Haplotype 3	1	1	1970-1979
Abava	Latvia	1978	Haplotype 1	1	1	1970-1979
Acoustic	UK	2011	Haplotype 2	2	2	2010-2014
Alabama	Germany	1998	Haplotype 2	2	2	1990-1999
Alexis	Germany	1986	Haplotype 2	2	3	1980-1989
Alliot	UK	1998	Haplotype 2	2	3	1990-1999
Aluminium	Denmark	2003	Haplotype 2	2	2	2000-2009
Alva	Sweden	1977	Haplotype 1	1	1	1970-1979
Anais	Germany	1999	Haplotype 2	2	3	1990-1999
Annabell	Germany	1997	Haplotype 2	2	2	1990-1999
Apex	Netherlands	1983	Haplotype 4	2	2	1980-1989
Appaloosa	UK	2003	Haplotype 2	2	3	2000-2009
Aramir	Netherlands	1972	Haplotype 1			1970-1979
Armelle	France	1974	Haplotype 2	2	3	1970-1979
Arvo	Finland	1966	Haplotype 1	1	1	1960-1969
Athos	France	1975	Haplotype 1	1	1	1970-1979
Atlas	Czech Republic	1976	Haplotype 1	1	1	1970-1979
Avalon	Germany	2011	Haplotype 2	2	3	2010-2014
Avec	Sweden	1995	Haplotype 2	2	3	1990-1999
Balder	Sweden	1942	Haplotype 1	1	1	1830-1959
Balder J	Sweden	1964	Haplotype 1			1960-1969
Balga	Latvia	1990	Haplotype 1	1	1	1990-1999
Barke	Germany	1996	Haplotype 2	2	3	1990-1999
Baronesse	Germany	1989	Haplotype 2	2	2	1980-1989
Beatrix	Germany	2003	Haplotype 2	2	3	2000-2009
Beka	France	1954	Haplotype 1	1	1	1830-1959
Berac	Netherlands	1969	Haplotype 1	1	1	1960-1969
Berenice	France	1972	Haplotype 2	2	2	1970-1979
Berwick	UK	1997	Haplotype 2	2	2	1990-1999
Betzes	Germany	1957	Haplotype 1	1	1	1830-1959
Binder	Denmark	1913	Haplotype 1	1	1	1830-1959
Binder Abed	Denmark	1913	Haplotype 1	1	1	1830-1959
Birgitta	Sweden	1963	Haplotype 1	1	1	1960-1969
Blenheim	UK	1984	Haplotype 2	2	3	1980-1989
Bogart	UK	2009	Haplotype 2	2	3	2000-2009
Bonus	Sweden	1950	Haplotype 1	1	1	1830-1959
Braemar	UK	1999	Haplotype 2	2	2	1990-1999
Brazil	France	2000	Haplotype 2	2	2	2000-2009
Britta	Sweden	1964	Haplotype 1	1	1	1960-1969
Camargue	Germany	1983	Haplotype 1	1	1	1980-1989
Campala	France	2000	Haplotype 2	2	2	2000-2009
Carlsberg	Denmark	1946	Haplotype 1	1	1	1830-1959
Cellar	UK	1998	Haplotype 2	2	3	1990-1999
Centurion	UK	1996	Haplotype 2	2	3	1990-1999
Century	UK	1996	Haplotype 2	2	2	1990-1999
Chad	UK	1988	Haplotype 1	1	1	1980-1989
Chalice	UK	1995	Haplotype 2	2	3	1990-1999
Chariot	UK	1989	Haplotype 2	2	2	1980-1989
Chaser	UK	1997	Haplotype 2	2	2	1990-1999
Chevalier Tystofte 2	UK	1830	Haplotype 1	1	1	1830-1959
Chieftain	UK	1993	Haplotype 2	2	2	1990-1999
Chime	UK	1997	Haplotype 2	2	3	1990-1999
Cilla	Sweden	1966	Haplotype 1	1	1	1960-1969
Claret	UK	1980	Haplotype 2	2	2	1980-1989
Class	UK	2000	Haplotype 2	2	3	2000-2009
Cocktail	UK	2003	Haplotype 2	2	3	2000-2009
Colada	UK	1997	Haplotype 2	2	3	1990-1999
Concerto	UK	2006	Haplotype 2	2	3	2000-2009
Cooper	UK	1991	Haplotype 1	1	1	1990-1999
Cork	UK	1992	Haplotype 2	2	3	1990-1999
Corniche	Germany	1983	Haplotype 1	1	1	1980-1989
Crusader	Netherlands	1995	Haplotype 2	2	3	1990-1999
Dallas	UK	1989	Haplotype 1			1980-1989
Dandy	UK	1984	Haplotype 2	2	2	1980-1989
Deba Abed	Denmark	1965	Haplotype 1	1	1	1960-1969
Decanter	UK	1996	Haplotype 1	1	1	1990-1999
Delibes	UK	1991	Haplotype 2	2	3	1990-1999
Delta	Netherlands	1959	Haplotype 1	1	1	1830-1959
Derkado	Germany	1987	Haplotype 1	1	1	1980-1989
Diamant	Czech Republic	1965	Haplotype 1	1	1	1960-1969
Digger	UK	1983	Haplotype 1	1	1	1980-1989
Dina	Denmark	1975	Haplotype 1	1	1	1970-1979
Domen	Norway	1952	Haplotype 1	1	1	1830-1959
Drake	Netherlands	1968	Haplotype 2	2	3	1960-1969
Drost	Denmark	1954	Haplotype 1	1	1	1830-1959
Drum	UK	2001	Haplotype 2	2	2	2000-2009
Egmont	UK	1980	Haplotype 2	2	2	1980-1989
Emir	Netherlands	1962	Haplotype 1	1	1	1960-1969
Fairytale	Denmark	2005	Haplotype 2	2	2	2000-2009
Favorit	Czech Republic	1973	Haplotype 2	2	2	1970-1979
Forensic	UK	2006	Haplotype 2	2	3	2000-2009
Freja	Sweden	1941	Haplotype 1	1	1	1830-1959
Georgie	UK	1973	Haplotype 3	1	1	1970-1979
Gitane	Netherlands	1976	Haplotype 2	2	2	1970-1979
Golden Promise	UK	1966	Haplotype 1	1	1	1960-1969
Golf	UK	1980	Haplotype 2	2	3	1980-1989
Gull	Sweden	1913	Haplotype 1	1	1	1830-1959
Gundel	Sweden	1984	Haplotype 2	2	3	1980-1989
Hart	UK	1986	Haplotype 2	2	2	1980-1989
Hellas	Sweden	1967	Haplotype 1	1	1	1960-1969
Helmi	Finland	1942	Haplotype 1	1	1	1830-1959
Hemingway	UK	2012	Haplotype 2	2	2	2010-2014
Heron	UK	1990	Haplotype 2	2	3	1990-1999
Husky AFP2429	UK	2006	Haplotype 2	2	2	2000-2009
Imidis	UK	2006	Haplotype 2	2	2	2000-2009
Impala	Netherlands	1964	Haplotype 1	1	1	1960-1969
Infinium		2014	Haplotype 2	2	2	2010-2014
Ingrid	Sweden	1956	Haplotype 1	1	1	1830-1959
Invictus		2013	Haplotype 2	2	3	2010-2014
Isabella	Denmark	2004	Haplotype 2	2	3	2000-2009
Isaria	Germany	1924	Haplotype 1	1	1	1830-1959
Kassima	Netherlands	2003	Haplotype 2	2	2	2000-2009
Klaxon	UK	1981	Haplotype 1	1	1	1980-1989
Koral	Czech Republic	1980	Haplotype 2	2	3	1980-1989
Krystal	Czech Republic	1981	Haplotype 2	2	3	1980-1989
KWS Irina	UK	2011	Haplotype 2			2010-2014
KWS Orphelia	UK	2010	Haplotype 2	2	2	2010-2014
KWS Vitara	UK	2014	Haplotype 2	2	3	2010-2014
Kym	UK	1979	Haplotype 1	1	1	1970-1979
Landlord	UK	1994	Haplotype 2	2	3	1990-1999
Lenta	Denmark	1943	Haplotype 1	1	1	1830-1959
Livet	UK	1996	Haplotype 4	1	3	1990-1999
Lud	UK	1976	Haplotype 1	1	1	1970-1979
Macaw	France	2002	Haplotype 2	2	2	2000-2009
Maja	Denmark	1927	Haplotype 1	1	1	1830-1959
Mala	Denmark	1972	Haplotype 1	1	1	1970-1979
Maresi	Germany	1986	Haplotype 1	1	1	1980-1989
Maris Mink	UK	1973	Haplotype 1	1	1	1970-1979
Maypole	UK	2000	Haplotype 2	2	3	2000-2009
Meltan	Sweden	1990	Haplotype 1	1	1	1990-1999
Midas	UK	1970	Haplotype 1	1	1	1970-1979
Momentum	UK	2012	Haplotype 2	2	3	2010-2014
Natasha	France	1982	Haplotype 1	1	1	1980-1989
Natasia	UK	2010	Haplotype 2	2	2	2010-2014
Nomad	UK	1987	Haplotype 1	1	1	1980-1989
Nordal	Denmark	1971	Haplotype 1	1	1	1970-1979
Novello	UK	2000	Haplotype 2	2	2	2000-2009
Odyssey	France	2009	Haplotype 2	2	2	2000-2009
Okos	Italy	1975	Haplotype 1	1	1	1970-1979
Olympus		2013	Haplotype 2	2	3	2010-2014
Optic	UK	1992	Haplotype 2	2	2	1990-1999
Orbit	Slovakia	1986	Haplotype 1	1	1	1980-1989
Otto	Italy	1972	Haplotype 1	1	1	1970-1979
Overture	France	2009	Haplotype 2	2	2	2000-2009
Paloma	Denmark	1996	Haplotype 1	1	1	1990-1999
Pewter	UK	1998	Haplotype 2	2	2	1990-1999
Pitcher	UK	1993	Haplotype 2	2	2	1990-1999
Poker	UK	2003	Haplotype 2	2	2	2000-2009
Potter	Sweden	1997	Haplotype 1	1	1	1990-1999
Power	Denmark	2002	Haplotype 2			2000-2009
Prague	UK	2004	Haplotype 2	2	2	2000-2009
Prestige	UK	1998	Haplotype 2	2	3	1990-1999
Prisma	Netherlands	1985	Haplotype 2	2	3	1980-1989
Proctor	UK	1952	Haplotype 1			1830-1959
Prodigal	UK	2010	Haplotype 2	2	3	2010-2014
Propino	UK	2007	Haplotype 2	2	3	2000-2009
Publican	UK	2004	Haplotype 2	2	2	2000-2009
Quench	UK	2004	Haplotype 2	2	2	2000-2009
Rainbow	UK	1994	Haplotype 2	2	2	1990-1999
Rapid	Czech Republic	1976	Haplotype 2	2	3	1970-1979
Reggae	Netherlands	1992	Haplotype 4	1	3	1990-1999
Renaissance		2011	Haplotype 2	2	2	2010-2014
Renata	UK	1994	Haplotype 1	1	1	1990-1999
RGT Conquest	UK	2013	Haplotype 2	2	3	2010-2014
RGT Planet	UK	2014	Haplotype 2	2	3	2010-2014
Rhynchostar	UK	2010	Haplotype 2	2	2	2010-2014
Ria	Germany	1987	Haplotype 2	2	3	1980-1989
Rika	Sweden	1949	Haplotype 1			1830-1959
Riviera	UK	1992	Haplotype 2	2	2	1990-1999
Romi	Denmark	1983	Haplotype 1	1	1	1980-1989
Rummy	UK	2003	Haplotype 2	2	3	2000-2009
Salka	Denmark	1973	Haplotype 1	1	1	1970-1979
Saloon	UK	1997	Haplotype 2	2	3	1990-1999
Salve	Sweden	1974	Haplotype 1	1	1	1970-1979
Scandium	Denmark	2004	Haplotype 2	2	3	2000-2009
Scarlett	Germany	1995	Haplotype 2	2	2	1990-1999
Sebastian	Denmark	2000	Haplotype 2	2	2	2000-2009
Senat	Sweden	1974	Haplotype 1	1	1	1970-1979
Simba	Denmark	2003	Haplotype 2	2	3	2000-2009
Simon	Sweden	1978	Haplotype 1	1	1	1970-1979
Skittle	UK	2003	Haplotype 2	2	3	2000-2009
Spartan	Czech Republic	1977	Haplotype 2	2	3	1970-1979
Spey	UK	1995	Haplotype 2			1990-1999
Spire	UK	1999	Haplotype 2	2	2	1990-1999
Starlight	UK	1997	Haplotype 2	2	2	1990-1999
Static	UK	1996	Haplotype 2	2	3	1990-1999
Steffi	Germany	1989	Haplotype 2	2	3	1980-1989
Steina	Germany	1980	Haplotype 1	1	1	1980-1989
Stendes	Denmark	1972	Haplotype 1	1	1	1970-1979
Sultan	Netherlands	1966	Haplotype 1	1	1	1960-1969
Summit	UK	2008	Haplotype 2	2	2	2000-2009
SW Scania	Sweden	2002	Haplotype 1	1	1	2000-2009
SY Taberna	UK	2008	Haplotype 2	2	3	2000-2009
SY Universal	UK	2009	Haplotype 2	2	3	2000-2009
Tankard	UK	1993	Haplotype 2	2	2	1990-1999
Taphouse	UK	2004	Haplotype 2	2	3	2000-2009
Tartan	UK	2004	Haplotype 2	2	3	2000-2009
Tavern	UK	1997	Haplotype 2	2	2	1990-1999
Tennis	UK	1984	Haplotype 2	2	3	1980-1989
Tocada	Germany	2002	Haplotype 2	2	3	2000-2009
Tremois	France	1989	Haplotype 1	1	1	1980-1989
Trinity	UK	1993	Haplotype 2	2	2	1990-1999
Triumph	Germany	1973	Haplotype 1	1	1	1970-1979
Troubadour	France	1982	Haplotype 2	2	3	1980-1989
Tweed	UK	1980	Haplotype 1	1	1	1980-1989
Tyne	UK	1985	Haplotype 1	1	1	1980-1989
Union	Germany	1955	Haplotype 2	2	2	1830-1959
Vada	Netherlands	1958	Haplotype 3	1	1	1830-1959
Valticky	Czech Republic	1950	Haplotype 1	1	1	1830-1959
Vankkuri	Finland	1943	Haplotype 1	1	1	1830-1959
Velvet		2001	Haplotype 2	2	2	2000-2009
Villa	Germany	1968	Haplotype 1	1	1	1960-1969
Volla	Germany	1957	Haplotype 1	1	1	1830-1959
Waggon	UK	2002	Haplotype 2	2	3	2000-2009
Westminster	UK	2002	Haplotype 2	2	2	2000-2009
Wing	Sweden	1968	Haplotype 1	1	1	1960-1969
Wisa	Germany	1951	Haplotype 1	1	1	1830-1959
Zephyr 2RSB	Netherlands	1965	Haplotype 1	1	1	1960-1969
